# Supplementary material for: The Apple Mitogen-Activated Protein Kinase MdMAPK6 Increases Drought, Salt, and Disease Resistance in Plants
Source: Int J Mol Sci. 2025 Mar 31;26(7):3245. doi: 10.3390/ijms26073245 (PMC11989477; doi:10.3390/ijms26073245)
Supplement: Supplementary file 1 [file ijms-26-03245-s001.zip]

Archive with 1 entries (1 files):
- ijms-3524112-supplementary.pdf
